# Supplementary material for: Bibliometric Analysis of Global Scientific Research on lncRNA: A Swiftly Expanding Trend
Source: Biomed Res Int. 2018 May 27;2018:7625078. doi: 10.1155/2018/7625078 (PMC5994307; doi:10.1155/2018/7625078)
Supplement: Supplementary Materials — Supplemental Table 1: details of the top 100 lncRNA articles with the most citations. Supplemental Table 2: details of group items by cluster in VOSviewer. [file 7625078.f1.zip]

Archive with 2 entries (2 files):
- 7625078.f1.xlsx
- 7625078.f2.docx
