# Supplementary material for: Bibliometric Analysis of Global Scientific Research on lncRNA: A Swiftly Expanding Trend
Source: Biomed Res Int. 2018 May 27;2018:7625078. doi: 10.1155/2018/7625078 (PMC5994307; doi:10.1155/2018/7625078)
Supplement: Supplementary Materials — Supplemental Table 1: details of the top 100 lncRNA articles with the most citations. Supplemental Table 2: details of group items by cluster in VOSviewer. [file 7625078.f1.zip › 7625078.f1.xlsx]

## Sheet: Sheet1
Supplemental table 1. Top 100 lncRNA researches with the most citation frequency.
Titile	Authors	Journals	Year	Citations	Citation frequency per year	2007	2008	2009	2010	2011	2012	2013	2014	2015	2016	2017
Long non-coding RNA HOTAIR reprograms chromatin state to promote cancer metastasis	Gupta, Rajnish A.; Shah, Nilay; Wang, Kevin C.; Kim, Jeewon; Horlings, Hugo M.; Wong, David J.; Tsai, Miao-Chih; Hung, Tiffany; Argani, Pedram; Rinn, John L.; Wang, Yulei; Brzoska, Pius; Kong, Benjamin; Li, Rui; West, Robert B.; van de Vijver, Marc J.; Sukumar, Saraswati; Chang, Howard Y.	NATURE	2010	1821	227.62	0	0	0	29	96	140	207	304	373	497	175
Long non-coding RNAs: insights into functions	Mercer, Tim R.; Dinger, Marcel E.; Mattick, John S.	NATURE REVIEWS GENETICS	2009	1565	173.89	0	0	22	102	113	114	176	225	283	366	164
Evolution and Functions of Long Noncoding RNAs	Ponting, Chris P.; Oliver, Peter L.; Reik, Wolf	CELL	2009	1286	142.89	0	0	14	69	72	82	141	181	225	337	165
Long Noncoding RNA as Modular Scaffold of Histone Modification Complexes	Tsai, Miao-Chih; Manor, Ohad; Wan, Yue; Mosammaparast, Nima; Wang, Jordon K.; Lan, Fei; Shi, Yang; Segal, Eran; Chang, Howard Y.	SCIENCE	2010	1230	153.75	0	0	0	12	111	114	179	230	230	256	98
The GENCODE v7 catalog of human long noncoding RNAs: Analysis of their gene structure, evolution, and expression	Derrien, Thomas; Johnson, Rory; Bussotti, Giovanni; Tanzer, Andrea; Djebali, Sarah; Tilgner, Hagen; Guernec, Gregory; Martin, David; Merkel, Angelika; Knowles, David G.; Lagarde, Julien; Veeravalli, Lavanya; Ruan, Xiaoan; Ruan, Yijun; Lassmann, Timo; Carninci, Piero; Brown, James B.; Lipovich, Leonard; Gonzalez, Jose M.; Thomas, Mark; Davis, Carrie A.; Shiekhattar, Ramin; Gingeras, Thomas R.; Hub…	GENOME RESEARCH	2012	1208	201.33	0	0	0	0	0	13	132	260	293	352	158
Genome Regulation by Long Noncoding RNAs	Rinn, John L.; Chang, Howard Y.	ANNUAL REVIEW OF BIOCHEMISTRY	2012	1007	167.83	0	0	0	0	0	12	145	200	216	322	112
Molecular Mechanisms of Long Noncoding RNAs	Wang, Kevin C.; Chang, Howard Y.	MOLECULAR CELL	2011	912	130.29	0	0	0	0	2	85	138	155	189	247	96
lincRNAs act in the circuitry controlling pluripotency and differentiation	Guttman, Mitchell; Donaghey, Julie; Carey, Bryce W.; Garber, Manuel; Grenier, Jennifer K.; Munson, Glen; Young, Geneva; Lucas, Anne Bergstrom; Ach, Robert; Bruhn, Laurakay; Yang, Xiaoping; Amit, Ido; Meissner, Alexander; Regev, Aviv; Rinn, John L.; Root, David E.; Lander, Eric S.	NATURE	2011	818	116.86	0	0	0	0	14	77	171	163	170	165	58
Long Noncoding RNAs with Enhancer-like Function in Human Cells	Orom, Ulf Andersson; Derrien, Thomas; Beringer, Malte; Gumireddy, Kiranmai; Gardini, Alessandro; Bussotti, Giovanni; Lai, Fan; Zytnicki, Matthias; Notredame, Cedric; Huang, Qihong; Guigo, Roderic; Shiekhattar, Ramin	CELL	2010	790	98.75	0	0	0	3	60	94	123	161	120	177	52
Long noncoding RNAs: functional surprises from the RNA world	Wilusz, Jeremy E.; Sunwoo, Hongjae; Spector, David L.	GENES & DEVELOPMENT	2009	749	83.22	0	0	1	47	61	62	74	120	135	177	72
A Long Noncoding RNA Controls Muscle Differentiation by Functioning as a Competing Endogenous RNA	Cesana, Marcella; Cacchiarelli, Davide; Legnini, Ivano; Santini, Tiziana; Sthandier, Olga; Chinappi, Mauro; Tramontano, Anna; Bozzoni, Irene	CELL	2011	740	105.71	0	0	0	0	7	60	109	144	160	176	84
A long noncoding RNA maintains active chromatin to coordinate homeotic gene expression	Wang, Kevin C.; Yang, Yul W.; Liu, Bo; Sanyal, Amartya; Corces-Zimmerman, Ryan; Chen, Yong; Lajoie, Bryan R.; Protacio, Angeline; Flynn, Ryan A.; Gupta, Rajnish A.; Wysocka, Joanna; Lei, Ming; Dekker, Job; Helms, Jill A.; Chang, Howard Y.	NATURE	2011	702	100.29	0	0	0	0	33	78	116	139	134	151	51
Long noncoding RNAs and human disease	Wapinski, Orly; Chang, Howard Y.	TRENDS IN CELL BIOLOGY	2011	592	84.57	0	0	0	0	4	43	68	110	126	174	67
Ab initio reconstruction of cell type-specific transcriptomes in mouse reveals the conserved multi-exonic structure of lincRNAs	Guttman, Mitchell; Garber, Manuel; Levin, Joshua Z.; Donaghey, Julie; Robinson, James; Adiconis, Xian; Fan, Lin; Koziol, Magdalena J.; Gnirke, Andreas; Nusbaum, Chad; Rinn, John L.; Lander, Eric S.; Regev, Aviv	NATURE BIOTECHNOLOGY	2010	590	73.75	0	0	0	12	66	90	101	103	105	87	26
Specific expression of long noncoding RNAs in the mouse brain	Mercer, Tim R.; Dinger, Marcel E.; Sunkin, Susan M.; Mehler, Mark F.; Mattick, John S.	PROCEEDINGS OF THE NATIONAL ACADEMY OF SCIENCES OF THE UNITED STATES OF AMERICA	2008	529	52.9	0	18	39	37	42	52	77	72	84	74	34
The functional role of long non-coding RNA in human carcinomas	Gibb, Ewan A.; Brown, Carolyn J.; Lam, Wan L.	MOLECULAR CANCER	2011	521	74.43	0	0	0	0	7	34	57	87	128	135	73
lincRNAs: Genomics, Evolution, and Mechanisms	Ulitsky, Igor; Bartel, David P.	CELL	2013	513	102.6	0	0	0	0	0	0	20	107	129	182	75
Long Noncoding RNA HOTAIR Regulates Polycomb-Dependent Chromatin Modification and Is Associated with Poor Prognosis in Colorectal Cancers	Kogo, Ryunosuke; Shimamura, Teppei; Mimori, Koshi; Kawahara, Kohichi; Imoto, Seiya; Sudo, Tomoya; Tanaka, Fumiaki; Shibata, Kohei; Suzuki, Akira; Komune, Shizuo; Miyano, Satoru; Mori, Masaki	CANCER RESEARCH	2011	502	71.71	0	0	0	0	0	31	66	88	117	141	59
The hallmarks of cancer A long non-coding RNA point of view	Gutschner, Tony; Diederichs, Sven	RNA BIOLOGY	2012	494	82.33	0	0	0	0	0	4	50	83	132	159	66
The Emergence of lncRNAs in Cancer Biology	Prensner, John R.; Chinnaiyan, Arul M.	CANCER DISCOVERY	2011	476	68	0	0	0	0	1	13	47	72	97	175	71
Long Noncoding RNAs: Cellular Address Codes in Development and Disease	Batista, Pedro J.; Chang, Howard Y.	CELL	2013	468	93.6	0	0	0	0	0	0	32	93	114	164	65
Long non-coding RNAs: new players in cell differentiation and development	Fatica, Alessandro; Bozzoni, Irene	NATURE REVIEWS GENETICS	2014	462	115.5	0	0	0	0	0	0	0	61	114	187	100
Transcriptome sequencing across a prostate cancer cohort identifies PCAT-1, an unannotated lincRNA implicated in disease progression	Prensner, John R.; Iyer, Matthew K.; Balbin, O. Alejandro; Dhanasekaran, Saravana M.; Cao, Qi; Brenner, J. Chad; Laxman, Bharathi; Asangani, Irfan A.; Grasso, Catherine S.; Kominsky, Hal D.; Cao, Xuhong; Jing, Xiaojun; Wang, Xiaoju; Siddiqui, Javed; Wei, John T.; Robinson, Daniel; Iyer, Hari K.; Palanisamy, Nallasivam; Maher, Christopher A.; Chinnaiyan, Arul M.	NATURE BIOTECHNOLOGY	2011	406	58	0	0	0	0	0	39	74	75	87	97	34
Genomic Maps of Long Noncoding RNA Occupancy Reveal Principles of RNA-Chromatin Interactions	Chu, Ci; Qu, Kun; Zhong, Franklin L.; Artandi, Steven E.; Chang, Howard Y.	MOLECULAR CELL	2011	403	57.57	0	0	0	0	3	40	61	91	83	90	35
Long noncoding RNAs in mouse embryonic stem cell pluripotency and differentiation	Dinger, Marcel E.; Amaral, Paulo P.; Mercer, Tim R.; Pang, Ken C.; Bruce, Stephen J.; Gardiner, Brooke B.; Askarian-Amiri, Marjan E.; Ru, Kelin; Solda, Giulia; Simons, Cas; Sunkin, Susan M.; Crowe, Mark L.; Grimmond, Sean M.; Perkins, Andrew C.; Mattick, John S.	GENOME RESEARCH	2008	397	39.7	0	1	27	38	38	44	63	56	48	58	24
Epigenetic Regulation by Long Noncoding RNAs	Lee, Jeannie T.	SCIENCE	2012	389	64.83	0	0	0	0	0	0	74	97	80	90	48
Long non-coding RNA ANRIL is required for the PRC2 recruitment to and silencing of p15(INK4B) tumor suppressor gene	Kotake, Y.; Nakagawa, T.; Kitagawa, K.; Suzuki, S.; Liu, N.; Kitagawa, M.; Xiong, Y.	ONCOGENE	2011	385	55	0	0	0	0	14	36	54	73	76	95	37
Structure and function of long noncoding RNAs in epigenetic regulation	Mercer, Tim R.; Mattick, John S.	NATURE STRUCTURAL & MOLECULAR BIOLOGY	2013	380	76	0	0	0	0	0	0	24	94	91	115	56
Conserved Function of lincRNAs in Vertebrate Embryonic Development despite Rapid Sequence Evolution	Ulitsky, Igor; Shkumatava, Alena; Jan, Calvin H.; Sive, Hazel; Bartel, David P.	CELL	2011	374	53.43	0	0	0	0	0	29	69	79	76	91	30
lncRNAs transactivate STAU1-mediated mRNA decay by duplexing with 3 ' UTRs via Alu elements	Gong, Chenguang; Maquat, Lynne E.	NATURE	2011	374	53.43	0	0	0	0	18	28	69	79	65	83	32
CREB up-regulates long non-coding RNA, HULC expression through interaction with microRNA-372 in liver cancer	Wang, Jiayi; Liu, Xiangfan; Wu, Huacheng; Ni, Peihua; Gu, Zhidong; Qiao, Yongxia; Chen, Ning; Sun, Fenyong; Fan, Qishi	NUCLEIC ACIDS RESEARCH	2010	366	45.75	0	0	0	1	12	17	44	69	90	99	34
Braveheart, a Long Noncoding RNA Required for Cardiovascular Lineage Commitment	Klattenhoff, Carla A.; Scheuermann, Johanna C.; Surface, Lauren E.; Bradley, Robert K.; Fields, Paul A.; Steinhauser, Matthew L.; Ding, Huiming; Butty, Vincent L.; Torrey, Lillian; Haas, Simon; Abo, Ryan; Tabebordbar, Mohammadsharif; Lee, Richard T.; Burge, Christopher B.; Boyer, Laurie A.	CELL	2013	310	62	0	0	0	0	0	0	40	58	91	90	31
Functionality or transcriptional noise? Evidence for selection within long noncoding RNAs	Ponjavic, Jasmina; Ponting, Chris P.; Lunter, Gerton	GENOME RESEARCH	2007	300	27.27	8	12	20	19	22	25	44	45	47	42	16
Overexpression of Long Non-coding RNA HOTAIR Predicts Tumor Recurrence in Hepatocellular Carcinoma Patients Following Liver Transplantation	Yang, Zhe; Zhou, Lin; Wu, Li-Ming; Lai, Ming-Chun; Xie, Hai-Yang; Zhang, Feng; Zheng, Shu-Sen	ANNALS OF SURGICAL ONCOLOGY	2011	297	42.43	0	0	0	0	3	18	44	69	69	67	27
Long Noncoding RNAs: Past, Present, and Future	Kung, Johnny T. Y.; Colognori, David; Lee, Jeannie T.	GENETICS	2013	295	59	0	0	0	0	0	0	18	52	67	116	42
No-Nonsense Functions for Long Noncoding RNAs	Nagano, Takashi; Fraser, Peter	CELL	2011	294	42	0	0	0	0	12	32	37	53	54	66	40
A Long Noncoding RNA Activated by TGF-beta Promotes the Invasion-Metastasis Cascade in Hepatocellular Carcinoma	Yuan, Ji-hang; Yang, Fu; Wang, Fang; Ma, Jin-zhao; Guo, Ying-jun; Tao, Qi-fei; Liu, Feng; Pan, Wei; Wang, Tian-tian; Zhou, Chuan-chuan; Wang, Shao-bing; Wang, Yu-zhao; Yang, Yuan; Yang, Ning; Zhou, Wei-ping; Yang, Guang-shun; Sun, Shu-han	CANCER CELL	2014	292	73	0	0	0	0	0	0	0	12	70	148	62
LincRNA-p21 Suppresses Target mRNA Translation	Yoon, Je-Hyun; Abdelmohsen, Kotb; Srikantan, Subramanya; Yang, Xiaoling; Martindale, Jennifer L.; De, Supriyo; Huarte, Maite; Zhan, Ming; Becker, Kevin G.; Gorospe, Myriam	MOLECULAR CELL	2012	284	47.33	0	0	0	0	0	3	38	50	74	82	37
Vernalization-Mediated Epigenetic Silencing by a Long Intronic Noncoding RNA	Heo, Jae Bok; Sung, Sibum	SCIENCE	2011	284	40.57	0	0	0	0	18	44	51	53	44	59	15
Systematic identification of long noncoding RNAs expressed during zebrafish embryogenesis	Pauli, Andrea; Valen, Eivind; Lin, Michael F.; Garber, Manuel; Vastenhouw, Nadine L.; Levin, Joshua Z.; Fan, Lin; Sandelin, Albin; Rinn, John L.; Regev, Aviv; Schier, Alexander F.	GENOME RESEARCH	2012	276	46	0	0	0	0	0	18	49	49	61	67	32
3 ' End Processing of a Long Nuclear-Retained Noncoding RNA Yields a tRNA-like Cytoplasmic RNA	Wilusz, Jeremy E.; Freier, Susan M.; Spector, David L.	CELL	2008	273	27.3	0	0	11	28	31	32	31	35	36	43	26
RNA in unexpected places: long non-coding RNA functions in diverse cellular contexts	Geisler, Sarah; Coller, Jeff	NATURE REVIEWS MOLECULAR CELL BIOLOGY	2013	272	54.4	0	0	0	0	0	0	0	36	73	113	50
Long Intergenic Noncoding RNAs: New Links in Cancer Progression	Tsai, Miao-Chih; Spitale, Robert C.; Chang, Howard Y.	CANCER RESEARCH	2011	272	38.86	0	0	0	0	8	19	34	36	67	71	37
Long Noncoding RNA High Expression in Hepatocellular Carcinoma Facilitates Tumor Growth Through Enhancer of Zeste Homolog 2 in Humans	Yang, Fu; Zhang, Ling; Huo, Xi-song; Yuan, Ji-hang; Xu, Dan; Yuan, Sheng-xian; Zhu, Nan; Zhou, Wei-ping; Yang, Guang-shun; Wang, Yu-zhao; Shang, Jing-li; Gao, Chun-fang; Zhang, Feng-rui; Wang, Fang; Sun, Shu-han	HEPATOLOGY	2011	265	37.86	0	0	0	0	0	13	24	54	57	87	30
The landscape of long noncoding RNAs in the human transcriptome	Iyer, Matthew K.; Niknafs, Yashar S.; Malik, Rohit; Singhal, Udit; Sahu, Anirban; Hosono, Yasuyuki; Barrette, Terrence R.; Prensner, John R.; Evans, Joseph R.; Zhao, Shuang; Poliakov, Anton; Cao, Xuhong; Dhanasekaran, Saravana M.; Wu, Yi-Mi; Robinson, Dan R.; Beer, David G.; Feng, Felix Y.; Iyer, Hariharan K.; Chinnaiyan, Arul M.	NATURE GENETICS	2015	263	87.67	0	0	0	0	0	0	0	0	39	137	87
Long non-coding RNAs and cancer: a new frontier of translational research?	Spizzo, R.; Almeida, M. I.; Colombatti, A.; Calin, G. A.	ONCOGENE	2012	262	43.67	0	0	0	0	0	0	29	46	76	77	34
The Imprinted H19 LncRNA Antagonizes Let-7 MicroRNAs	Kallen, Amanda N.; Zhou, Xiao-Bo; Xu, Jie; Qiao, Chong; Ma, Jing; Yan, Lei; Lu, Lingeng; Liu, Chaochun; Yi, Jae-Sung; Zhang, Haifeng; Min, Wang; Bennett, Anton M.; Gregory, Richard I.; Ding, Ye; Huang, Yingqun	MOLECULAR CELL	2013	259	51.8	0	0	0	0	0	0	0	40	71	106	42
Long non-coding antisense RNA controls Uchl1 translation through an embedded SINEB2 repeat	Carrieri, Claudia; Cimatti, Laura; Biagioli, Marta; Beugnet, Anne; Zucchelli, Silvia; Fedele, Stefania; Pesce, Elisa; Ferrer, Isidre; Collavin, Licio; Santoro, Claudio; Forrest, Alistair R. R.; Carninci, Piero; Biffo, Stefano; Stupka, Elia; Gustincich, Stefano	NATURE	2012	255	42.5	0	0	0	0	0	0	37	54	58	78	28
Control of somatic tissue differentiation by the long non-coding RNA TINCR	Kretz, Markus; Siprashvili, Zurab; Chu, Ci; Webster, Dan E.; Zehnder, Ashley; Qu, Kun; Lee, Carolyn S.; Flockhart, Ross J.; Groff, Abigail F.; Chow, Jennifer; Johnston, Danielle; Kim, Grace E.; Spitale, Robert C.; Flynn, Ryan A.; Zheng, Grace X. Y.; Aiyer, Subhadra; Raj, Arjun; Rinn, John L.; Chang, Howard Y.; Khavari, Paul A.	NATURE	2013	252	50.4	0	0	0	0	0	0	27	48	70	82	25
microRNA-29 can regulate expression of the long non-coding RNA gene MEG3 in hepatocellular cancer	Braconi, C.; Kogure, T.; Valeri, N.; Huang, N.; Nuovo, G.; Costinean, S.; Negrini, M.; Miotto, E.; Croce, C. M.; Patel, T.	ONCOGENE	2011	245	35	0	0	0	0	0	20	29	45	53	71	27
X-Inactivation, Imprinting, and Long Noncoding RNAs in Health and Disease	Lee, Jeannie T.; Bartolomei, Marisa S.	CELL	2013	243	48.6	0	0	0	0	0	0	18	79	60	65	21
Long non-coding RNAs: A new frontier in the study of human diseases	Shi, Xuefei; Sun, Ming; Liu, Hongbing; Yao, Yanwen; Song, Yong	CANCER LETTERS	2013	237	47.4	0	0	0	0	0	0	1	31	56	95	54
A long nuclear-retained non-coding RNA regulates synaptogenesis by modulating gene expression	Bernard, Delphine; Prasanth, Kannanganattu V.; Tripathi, Vidisha; Colasse, Sabrina; Nakamura, Tetsuya; Xuan, Zhenyu; Zhang, Michael Q.; Sedel, Frederic; Jourdren, Laurent; Coulpier, Fanny; Triller, Antoine; Spector, David L.; Bessis, Alain	EMBO JOURNAL	2010	237	29.62	0	0	0	1	17	34	35	41	34	51	24
The H19 lincRNA is a developmental reservoir of miR-675 that suppresses growth and lgf1r	Keniry, Andrew; Oxley, David; Monnier, Paul; Kyba, Michael; Dandolo, Luisa; Smits, Guillaume; Reik, Wolf	NATURE CELL BIOLOGY	2012	236	39.33	0	0	0	0	0	5	29	51	52	75	24
Endogenous miRNA Sponge lincRNA-RoR Regulates Oct4, Nanog, and Sox2 in Human Embryonic Stem Cell Self-Renewal	Wang, Yue; Xu, Zhenyu; Jiang, Junfeng; Xu, Chen; Kang, Jiuhong; Xiao, Lei; Wu, Minjuan; Xiong, Jun; Guo, Xiaocan; Liu, Houqi	DEVELOPMENTAL CELL	2013	225	45	0	0	0	0	0	0	12	44	54	88	27
The evolution of lncRNA repertoires and expression patterns in tetrapods	Necsulea, Anamaria; Soumillon, Magali; Warnefors, Maria; Liechti, Angelica; Daish, Tasman; Zeller, Ulrich; Baker, Julie C.; Gruetzner, Frank; Kaessmann, Henrik	NATURE	2014	223	55.75	0	0	0	0	0	0	0	27	72	87	37
Long non-coding RNA MALAT-1 overexpression predicts tumor recurrence of hepatocellular carcinoma after liver transplantation	Lai, Ming-chun; Yang, Zhe; Zhou, Lin; Zhu, Qian-qian; Xie, Hai-yang; Zhang, Feng; Wu, Li-ming; Chen, Lei-ming; Zheng, Shu-sen	MEDICAL ONCOLOGY	2012	223	37.17	0	0	0	0	0	6	21	45	57	70	24
Long noncoding RNAs and the genetics of cancer	Cheetham, S. W.; Gruhl, F.; Mattick, J. S.; Dinger, M. E.	BRITISH JOURNAL OF CANCER	2013	218	43.6	0	0	0	0	0	0	2	33	53	99	31
lncRNAdb: a reference database for long noncoding RNAs	Amaral, Paulo P.; Clark, Michael B.; Gascoigne, Dennis K.; Dinger, Marcel E.; Mattick, John S.	NUCLEIC ACIDS RESEARCH	2011	218	31.14	0	0	0	0	5	14	36	53	59	33	18
Multiple knockout mouse models reveal lincRNAs are required for life and brain development	Sauvageau, Martin; Goff, Loyal A.; Lodato, Simona; Bonev, Boyan; Groff, Abigail F.; Gerhardinger, Chiara; Sanchez-Gomez, Diana B.; Hacisuleyman, Ezgi; Li, Eric; Spence, Matthew; Liapis, Stephen C.; Mallard, William; Morse, Michael; Swerdel, Mavis R.; D'Ecclessis, Michael F.; Moore, Jennifer C.; Lai, Venus; Gong, Guochun; Yancopoulos, George D.; Frendewey, David; Kellis, Manolis; Hart, Ronald P.; …	ELIFE	2013	215	43	0	0	0	0	0	0	1	43	72	82	17
The Xist lncRNA Exploits Three-Dimensional Genome Architecture to Spread Across the X Chromosome	Engreitz, Jesse M.; Pandya-Jones, Amy; McDonel, Patrick; Shishkin, Alexander; Sirokman, Klara; Surka, Christine; Kadri, Sabah; Xing, Jeffrey; Goren, Alon; Lander, Eric S.; Plath, Kathrin; Guttman, Mitchell	SCIENCE	2013	213	42.6	0	0	0	0	0	0	11	51	56	72	23
The Long Noncoding RNA, Jpx, Is a Molecular Switch for X Chromosome Inactivation	Tian, Di; Sun, Sha; Lee, Jeannie T.	CELL	2010	213	26.62	0	0	0	0	40	29	33	40	28	31	12
Long Noncoding RNA MALAT1 Controls Cell Cycle Progression by Regulating the Expression of Oncogenic Transcription Factor B-MYB	Tripathi, Vidisha; Shen, Zhen; Chakraborty, Arindam; Giri, Sumanprava; Freier, Susan M.; Wu, Xiaolin; Zhang, Yongqing; Gorospe, Myriam; Prasanth, Supriya G.; Lal, Ashish; Prasanth, Kannanganattu V.	PLOS GENETICS	2013	212	42.4	0	0	0	0	0	0	7	48	55	79	23
A Long Noncoding RNA Mediates Both Activation and Repression of Immune Response Genes	Carpenter, Susan; Aiello, Daniel; Atianand, Maninjay K.; Ricci, Emiliano P.; Gandhi, Pallavi; Hall, Lisa L.; Byron, Meg; Monks, Brian; Henry-Bezy, Meabh; Lawrence, Jeanne B.; O'Neill, Luke A. J.; Moore, Melissa J.; Caffrey, Daniel R.; Fitzgerald, Katherine A.	SCIENCE	2013	209	41.8	0	0	0	0	0	0	3	55	50	70	31
The Long Noncoding MALAT-1 RNA Indicates a Poor Prognosis in Non-small Cell Lung Cancer and Induces Migration and Tumor Growth	Schmidt, Lars Henning; Spieker, Tilmann; Koschmieder, Steffen; Humberg, Julia; Jungen, Dominik; Bulk, Etmar; Hascher, Antje; Wittmer, Danielle; Marra, Alessandro; Hillejan, Ludger; Wiebe, Karsten; Berdel, Wolfgang E.; Wiewrodt, Rainer; Muller-Tidow, Carsten	JOURNAL OF THORACIC ONCOLOGY	2011	205	29.29	0	0	0	0	0	5	22	38	44	68	28
LncRNADisease: a database for long-non-coding RNA-associated diseases	Chen, Geng; Wang, Ziyun; Wang, Dongqing; Qiu, Chengxiang; Liu, Mingxi; Chen, Xing; Zhang, Qipeng; Yan, Guiying; Cui, Qinghua	NUCLEIC ACIDS RESEARCH	2013	204	40.8	0	0	0	0	0	0	12	41	55	65	31
lncRNA-dependent mechanisms of androgen-receptor-regulated gene activation programs	Yang, Liuqing; Lin, Chunru; Jin, Chunyu; Yang, Joy C.; Tanasa, Bogdan; Li, Wenbo; Merkurjev, Daria; Ohgi, Kenneth A.; Meng, Da; Zhang, Jie; Evans, Christopher P.; Rosenfeld, Michael G.	NATURE	2013	199	39.8	0	0	0	0	0	0	6	56	46	68	23
Pervasive Transcription of the Human Genome Produces Thousands of Previously Unidentified Long Intergenic Noncoding RNAs	Hangauer, Matthew J.; Vaughn, Ian W.; McManus, Michael T.	PLOS GENETICS	2013	197	39.4	0	0	0	0	0	0	7	40	51	69	30
Emerging functional and mechanistic paradigms of mammalian long non-coding RNAs	Moran, Victoria A.; Perera, Ranjan J.; Khalil, Ahmad M.	NUCLEIC ACIDS RESEARCH	2012	197	32.83	0	0	0	0	0	6	33	33	45	57	23
Repression of the Long Noncoding RNA-LET by Histone Deacetylase 3 Contributes to Hypoxia-Mediated Metastasis	Yang, Fu; Huo, Xi-song; Yuan, Sheng-xian; Zhang, Ling; Zhou, Wei-ping; Wang, Fang; Sun, Shu-han	MOLECULAR CELL	2013	195	39	0	0	0	0	0	0	10	36	46	81	22
Long non-coding RNAs in nervous system function and disease	Qureshi, Irfan A.; Mattick, John S.; Mehler, Mark F.	BRAIN RESEARCH	2010	193	24.12	0	0	0	5	13	26	39	30	31	35	14
The STAT3-Binding Long Noncoding RNA lnc-DC Controls Human Dendritic Cell Differentiation	Wang, Pin; Xue, Yiquan; Han, Yanmei; Lin, Li; Wu, Cong; Xu, Sheng; Jiang, Zhengping; Xu, Junfang; Liu, Qiuyan; Cao, Xuetao	SCIENCE	2014	191	47.75	0	0	0	0	0	0	0	12	53	89	37
MALAT1- a paradigm for long noncoding RNA function in cancer	Gutschner, Tony; Haemmerle, Monika; Diederichs, Sven	JOURNAL OF MOLECULAR MEDICINE-JMM	2013	187	37.4	0	0	0	0	0	0	4	28	42	75	38
The NeST Long ncRNA Controls Microbial Susceptibility and Epigenetic Activation of the Interferon-gamma Locus	Gomez, J. Antonio; Wapinski, Orly L.; Yang, Yul W.; Bureau, Jean-Francois; Gopinath, Smita; Monack, Denise M.; Chang, Howard Y.; Brahic, Michel; Kirkegaard, Karla	CELL	2013	184	36.8	0	0	0	0	0	0	21	49	45	49	20
Large-scale prediction of long non-coding RNA functions in a coding-non-coding gene co-expression network	Liao, Qi; Liu, Changning; Yuan, Xiongying; Kang, Shuli; Miao, Ruoyu; Xiao, Hui; Zhao, Guoguang; Luo, Haitao; Bu, Dechao; Zhao, Haitao; Skogerbo, Geir; Wu, Zhongdao; Zhao, Yi	NUCLEIC ACIDS RESEARCH	2011	182	26	0	0	0	0	2	11	24	32	45	45	23
Long non-coding RNA H19 increases bladder cancer metastasis by associating with EZH2 and inhibiting E-cadherin expression	Luo, Ming; Li, Zuowei; Wang, Wei; Zeng, Yigang; Liu, Zhihong; Qiu, Jianxin	CANCER LETTERS	2013	179	35.8	0	0	0	0	0	0	6	30	44	76	23
ANRIL, a long, noncoding RNA, is an unexpected major hotspot in GWAS	Pasmant, Eric; Sabbagh, Audrey; Vidaud, Michel; Bieche, Ivan	FASEB JOURNAL	2011	177	25.29	0	0	0	0	5	27	26	34	33	35	17
The Melanoma-Upregulated Long Noncoding RNA SPRY4-IT1 Modulates Apoptosis and Invasion	Khaitan, Divya; Dinger, Marcel E.; Mazar, Joseph; Crawford, Joanna; Smith, Martin A.; Mattick, John S.; Perera, Ranjan J.	CANCER RESEARCH	2011	176	25.14	0	0	0	0	2	16	16	36	28	52	26
Lessons from X-chromosome inactivation: long ncRNA as guides and tethers to the epigenome	Lee, Jeannie T.	GENES & DEVELOPMENT	2009	176	19.56	0	0	2	23	40	25	18	15	21	28	4
Long Noncoding RNA MALAT1 Regulates Endothelial Cell Function and Vessel Growth	Michalik, Katharina M.; You, Xintian; Manavski, Yosif; Doddaballapur, Anuradha; Zoernig, Martin; Braun, Thomas; John, David; Ponomareva, Yuliya; Chen, Wei; Uchida, Shizuka; Boon, Reinier A.; Dimmeler, Stefanie	CIRCULATION RESEARCH	2014	174	43.5	0	0	0	0	0	0	0	16	47	81	30
The lncRNA Malat1 Is Dispensable for Mouse Development but Its Transcription Plays a cis-Regulatory Role in the Adult	Zhang, Bin; Arun, Gayatri; Mao, Yuntao S.; Lazar, Zsolt; Hung, Gene; Bhattacharjee, Gourab; Xiao, Xiaokun; Booth, Carmen J.; Wu, Jie; Zhang, Chaolin; Spector, David L.	CELL REPORTS	2012	174	29	0	0	0	0	0	6	38	41	38	35	16
Human long non-coding RNAs promote pluripotency and neuronal differentiation by association with chromatin modifiers and transcription factors	Ng, Shi-Yan; Johnson, Rory; Stanton, Lawrence W.	EMBO JOURNAL	2012	174	29	0	0	0	0	0	14	28	46	28	37	21
A pseudogene long-noncoding-RNA network regulates PTEN transcription and translation in human cells	Johnsson, Per; Ackley, Amanda; Vidarsdottir, Linda; Lui, Weng-Onn; Corcoran, Martin; Grander, Dan; Morris, Kevin V.	NATURE STRUCTURAL & MOLECULAR BIOLOGY	2013	173	34.6	0	0	0	0	0	0	16	53	39	45	20
Genomic and Transcriptional Co-Localization of Protein-Coding and Long Non-Coding RNA Pairs in the Developing Brain	Ponjavic, Jasmina; Oliver, Peter L.; Lunter, Gerton; Ponting, Chris P.	PLOS GENETICS	2009	172	19.11	0	0	2	15	13	21	31	24	31	22	13
The long noncoding RNA SChLAP1 promotes aggressive prostate cancer and antagonizes the SWI/SNF complex	Prensner, John R.; Iyer, Matthew K.; Sahu, Anirban; Asangani, Irfan A.; Cao, Qi; Patel, Lalit; Vergara, Ismael A.; Davicioni, Elai; Erho, Nicholas; Ghadessi, Mercedeh; Jenkins, Robert B.; Triche, Timothy J.; Malik, Rohit; Bedenis, Rachel; McGregor, Natalie; Ma, Teng; Chen, Wei; Han, Sumin; Jing, Xiaojun; Cao, Xuhong; Wang, Xiaoju; Chandler, Benjamin; Yan, Wei; Siddiqui, Javed; Kunju, Lakshmi P.; …	NATURE GENETICS	2013	167	33.4	0	0	0	0	0	0	2	30	41	72	22
Paraspeckles: nuclear bodies built on long noncoding RNA	Bond, Charles S.; Fox, Archa H.	JOURNAL OF CELL BIOLOGY	2009	167	18.56	0	0	0	15	30	23	19	21	27	19	13
Circular Intronic Long Noncoding RNAs	Zhang, Yang; Zhang, Xiao-Ou; Chen, Tian; Xiang, Jian-Feng; Yin, Qing-Fei; Xing, Yu-Hang; Zhu, Shanshan; Yang, Li; Chen, Ling-Ling	MOLECULAR CELL	2013	166	33.2	0	0	0	0	0	0	1	21	44	60	40
Up-regulated long non-coding RNA H19 contributes to proliferation of gastric cancer cells	Yang, Feng; Bi, Jianwei; Xue, Xuchao; Zheng, Luming; Zhi, Kangkang; Hua, Jide; Fang, Guoen	FEBS JOURNAL	2012	163	27.17	0	0	0	0	0	2	16	26	39	59	21
Long noncoding RNAs in neuronal-glial fate specification and oligodendrocyte lineage maturation	Mercer, Tim R.; Qureshi, Irfan A.; Gokhan, Solen; Dinger, Marcel E.; Li, Guangyu; Mattick, John S.; Mehler, Mark F.	BMC NEUROSCIENCE	2010	162	20.25	0	0	0	8	15	20	29	24	26	29	11
Genome-wide analysis of long noncoding RNA stability	Clark, Michael B.; Johnston, Rebecca L.; Inostroza-Ponta, Mario; Fox, Archa H.; Fortini, Ellen; Moscato, Pablo; Dinger, Marcel E.; Mattick, John S.	GENOME RESEARCH	2012	161	26.83	0	0	0	0	0	5	38	27	30	39	22
Integrative genomic analyses reveal clinically relevant long noncoding RNAs in human cancer	Du, Zhou; Fei, Teng; Verhaak, Roel G. W.; Su, Zhen; Zhang, Yong; Brown, Myles; Chen, Yiwen; Liu, X. Shirley	NATURE STRUCTURAL & MOLECULAR BIOLOGY	2013	159	31.8	0	0	0	0	0	0	3	31	36	71	18
Divergent transcription of long noncoding RNA/mRNA gene pairs in embryonic stem cells	Sigova, Alla A.; Mullen, Alan C.; Molinie, Benoit; Gupta, Sumeet; Orlando, David A.; Guenther, Matthew G.; Almada, Albert E.; Lin, Charles; Sharp, Phillip A.; Giallourakis, Cosmas C.; Young, Richard A.	PROCEEDINGS OF THE NATIONAL ACADEMY OF SCIENCES OF THE UNITED STATES OF AMERICA	2013	159	31.8	0	0	0	0	0	0	31	37	28	46	17
NONCODEv4: exploring the world of long non-coding RNA genes	Xie, Chaoyong; Yuan, Jiao; Li, Hui; Li, Ming; Zhao, Guoguang; Bu, Dechao; Zhu, Weimin; Wu, Wei; Chen, Runsheng; Zhao, Yi	NUCLEIC ACIDS RESEARCH	2014	156	39	0	0	0	0	0	0	0	19	56	61	20
NONCODE v3.0: integrative annotation of long noncoding RNAs	Bu, Dechao; Yu, Kuntao; Sun, Silong; Xie, Chaoyong; Skogerbo, Geir; Miao, Ruoyu; Xiao, Hui; Liao, Qi; Luo, Haitao; Zhao, Guoguang; Zhao, Haitao; Liu, Zhiyong; Liu, Changning; Chen, Runsheng; Zhao, Yi	NUCLEIC ACIDS RESEARCH	2012	152	25.33	0	0	0	0	0	10	32	36	37	28	9
Transposable elements reveal a stem cell-specific class of long noncoding RNAs	Kelley, David; Rinn, John	GENOME BIOLOGY	2012	151	25.17	0	0	0	0	0	0	21	29	43	43	15
Long Noncoding RNA Associated With Microvascular Invasion in Hepatocellular Carcinoma Promotes Angiogenesis and Serves as a Predictor for Hepatocellular Carcinoma Patients' Poor Recurrence-Free Survival After Hepatectomy	Yuan, Sheng-Xian; Yang, Fu; Yang, Yuan; Tao, Qi-Fei; Zhang, Jin; Huang, Gang; Yang, Yun; Wang, Ruo-Yu; Yang, Sen; Huo, Xi-Song; Zhang, Ling; Wang, Fang; Sun, Shu-Han; Zhou, Wei-Ping	HEPATOLOGY	2012	150	25	0	0	0	0	0	0	7	32	35	63	13
Human Cancer Long Non-Coding RNA Transcriptomes	Gibb, Ewan A.; Vucic, Emily A.; Enfield, Katey S. S.; Stewart, Greg L.; Lonergan, Kim M.; Kennett, Jennifer Y.; Becker-Santos, Daiana D.; MacAulay, Calum E.; Lam, Stephen; Brown, Carolyn J.; Lam, Wan L.	PLOS ONE	2011	150	21.43	0	0	0	0	1	8	12	29	39	43	18
The Xist lncRNA interacts directly with SHARP to silence transcription through HDAC3	McHugh, Colleen A.; Chen, Chun-Kan; Chow, Amy; Surka, Christine F.; Tran, Christina; McDonel, Patrick; Pandya-Jones, Amy; Blanco, Mario; Burghard, Christina; Moradian, Annie; Sweredoski, Michael J.; Shishkin, Alexander A.; Su, Julia; Lander, Eric S.; Hess, Sonja; Plath, Kathrin; Guttman, Mitchell	NATURE	2015	148	49.33	0	0	0	0	0	0	0	0	26	92	30
Transposable Elements Are Major Contributors to the Origin, Diversification, and Regulation of Vertebrate Long Noncoding RNAs	Kapusta, Aurelie; Kronenberg, Zev; Lynch, Vincent J.; Zhuo, Xiaoyu; Ramsay, LeeAnn; Bourque, Guillaume; Yandell, Mark; Feschotte, Cedric	PLOS GENETICS	2013	147	29.4	0	0	0	0	0	0	7	37	43	45	15
LNCipedia: a database for annotated human lncRNA transcript sequences and structures	Volders, Pieter-Jan; Helsens, Kenny; Wang, Xiaowei; Menten, Bjorn; Martens, Lennart; Gevaert, Kris; Vandesompele, Jo; Mestdagh, Pieter	NUCLEIC ACIDS RESEARCH	2013	145	29	0	0	0	0	0	0	11	30	50	41	13
